# Supplementary material for: Biodegradation of Benzo(a)pyrene in Contaminated Soil: Plant and Microorganism Contributions from Isotope Tracing
Source: Toxics. 2025 May 16;13(5):405. doi: 10.3390/toxics13050405 (PMC12115903; doi:10.3390/toxics13050405)
Supplement: Supplementary file 1 [file toxics-13-00405-s001.zip]

Archive with 1 entries (1 files):
- toxics-3608084-supplementary.pdf
